# Supplementary material for: The relationship between flowering time and growth responses to drought in the Arabidopsis Landsberg erecta x Antwerp-1 population
Source: Front Plant Sci. 2014 Nov 11;5:609. doi: 10.3389/fpls.2014.00609 (PMC4227481; doi:10.3389/fpls.2014.00609)
Supplement: Supplementary file 1 [file DataSheet1.XLSX]

## Sheet: 76 CAPS markers for Ler x An-1
Supplemental Table 1. Primer sequences and further information for 76 Cleaved Amplified Polymorphic Sequence markers polymorphic between Ler and An-1. The markers were used to confirm the genotypes of the two lines used to generate the NIL set segregating for the three interacting QTL (see Material and Methods).
marker	chromosome	position (base pairs)	forward primer (5' -> 3')	reverse primer (5' -> 3')	band size	restriction enzyme (RE)	RE target sequence in Ler\An-1	number of fragments in Ler	number of fragments in An-1	fragment sizes in Ler	fragment sizes in An-1	allele in NIL QTL3	allele in NIL QTL5.1 and 5.2
c.1-2	chr1	1288787	GTGACGTTACTCTGTCAGGTTTTG	ATATGTTGGATTTATGGAATCGCT	425	HindIII	ACGCTT\AAGCTT	1	2	425	94 & 331	Ler	Ler
c.1-3	chr1	1952793	AACGTAATCTGACCTCTCTTGACC	GCAACTAATTAAGCGGAATCATCT	445	HindIII	AAGCTT\ATGCTT	2	1	340 & 105	445	Ler	Ler
c.1-4	chr1	2710285	CATCTCATCATTAGCATGTTCTCC	GAAGAAGCAGAGTATGTGAAAGCA	396	HindIII	AAGTTT\AAGCTT	1	2	396	115 & 281	Ler	Ler
c.1-5	chr1	3067771	CAATCACTGTCAAGACTGATCCTC	TGTCAAAACACAATTCAAAGACCT	343	HindIII	AAGCTT\AACCTT	2	1	282 & 61	343	Ler	Ler
c.1-6	chr1	3319212	AAGTGGTAATTCCCTGGTCACTAA	CATAATTGGATCACCATGTCAACT	479	HindIII	AAGCTT\ATGCTT	2	1	313 & 166	479	Ler	Ler
c.1-8	chr1	4208006	TAGGATTATTCCGGTCAGTTGAAT	CCTGATTACCTCATTGAGTTTCCT	333	HindIII	AAGCTT\CAGCTT	2	1	259 & 74	333	Ler	Ler
c.1-9	chr1	4471524	ACTCCCCGTAACACTCTCTATCAC	CTTCTTCCATTGTCTCCAAATTCT	374	HindIII	AAGCTT\GAGCTT	2	1	228 & 146	374	Ler	Ler
c.1-10	chr1	5831551	ATTAGTTTCAAAGGGTATTTGGCA	TGTTTTGTTTAGGTAATTCGGTCC	492	HindIII	AAGCTT\AAGTTT	2	1	338 & 154	492	Ler	Ler
c.1-11	chr1	6621623	TTAGCTTGTCTCTCTGCATGAATC	TATCCATTGGTTGTTTGTTGGTAA	441	HindIII	AAGCTT\AGGCTT	2	1	150 & 291	441	Ler	Ler
c.1-12	chr1	7610251	AACTGTGTTCATGTGTGTATTCCC	AGAAGAAGAGAGCGTTTGTGAGTT	363	HindIII	AAGCTT\AAGATT	3	2	175 & 34 & 154	209 & 154	Ler	Ler
c.1-13	chr1	9469544	TTGTTTCTTGAGATCTTGAAGTCG	TCAAAATCTTTGCAGATATGGATG	329	HindIII	AAACTT\AAGCTT	1	2	329	42 & 287	Ler	Ler
c.1-15	chr1	12223752	ACAAGATTTGGTCGTGTGTTTTTA	GAGCCCATCAAAATGAAAAATATC	423	HindIII	AAGCTT\ACGCTT	2	1	77 & 346	423	Ler	Ler
c.1-16	chr1	13234425	AGCCTAATATTATCTTTGCATGGC	ATCATGACAACGAGAAATCAATGT	324	HindIII	ACACTT\AAGCTT	1	2	324	39 & 285	Ler	Ler
c.1-20	chr1	17778879	GCACCAACATCTTTAAGTCTTCCT	CTGATTTATGTGAGGATTTGCTTG	412	HindIII	AAGCTT\ACGCTT	2	1	159 & 253	412	Ler	Ler
c.1-21	chr1	20276105	ACGACAACAACTACATTTGAAGGA	AAGATCTCATTGTGTGGATGAGAA	310	HindIII	AAGTTT\AAGCTT	1	2	310	159 & 151	Ler	Ler
c.1-23	chr1	22404464	CTTACTTCCTTGTCTGCTGTTGAA	GTATCTCTCCCTTTTTGTTCCGTA	440	HindIII	GAGCTT\AAGCTT	1	2	440	262 & 178	Ler	Ler
c.1-27	chr1	26862942	ATCAATACCTGTTTCTTTTCCCAG	GTAAGAACTTGGTTTGTTTCCGTT	372	HindIII	AAGCTT\AAGCCT	2	1	143 & 229	372	Ler	Ler
c.1-28	chr1	28448351	ATCAGGGGAAAATCAAATTCAATA	TCTGGTTTTATACAATCATCACCG	404	HindIII	AACCTT\AAGCTT	1	2	404	237 & 167	Ler	Ler
c.1-29	chr1	30315049	GATCGATCATCATCAGTCTCAAAG	GAACCTTTAGATATGGGTTTGGTG	458	HindIII	ACGCTT\AAGCTT	1	2	458	397 & 61	Ler	Ler
c.2-1	chr2	483195	ACTTATAAATTCAGCGCACATTGA	ATCGAGAAACCCCTTATATCCTTC	427	HindIII	AAGATT\AAGCTT	1	2	427	390 & 37	Ler	Ler
c.2-2	chr2	1565773	TCAACTAATCAACCGAAGATCAGA	TATTTGCAAACTAAGCTCAAATCG	396	HindIII	AAGCTT\AAACTT	2	1	303 & 93	396	Ler	Ler
c.2-3	chr2	4667479	TAACTCCCACTGTCTTGAAACAAA	TGTTTTCTGACTTTGCTTTTTGAG	476	HindIII	AGGCTT\AAGCTT	1	2	476	184 & 292	Ler	Ler
c.2-4	chr2	7523724	TTATTCACACGTTTTCAACTCGAT	AGCTACGACTGCCCTTCTATTAAA	397	HindIII	AAGCTT\AAACTT	2	1	124 & 273	397	Ler	Ler
c.2-6	chr2	9522125	ATTTTGTTGTATGGCAGGGATTAT	AGCATGAAGCATCATTTTTAGTGA	347	HindIII	AAGCTT\AAGTTT	2	1	259 & 88	347	Ler	Ler
c.2-8	chr2	11304497	AATTGGTACCCGTGATTAACTTTC	TGCTGCCAAGAATGTAAGTTTTTA	443	HindIII	ATGCTT\AAGCTT	1	2	443	376 & 67	Ler	Ler
c.2-9	chr2	12789454	AAGGAATCATTTCGTAGATACCCA	TTTTTCATTAGTTGTAACGAGGCA	359	HindIII	AAGCTT\AAGTTT	2	1	317 & 42	359	Ler	Ler
c.2-10	chr2	14376617	GACAACGGTTGAAGAAGAAGAAAT	CTGACCAAGCAGTAAGAAGAACAA	385	HindIII	AAACTT\AAGCTT	1	2	385	238 & 147	Ler	Ler
c.2-11	chr2	15469713	CATCAGCAGCTTGTAAGATAGCAT	TTTTCCAAATCCACTTTTCATTTT	427	HindIII	AAGATT\AAGCTT	1	2	427	216 & 211	Ler	Ler
c.2-12	chr2	15925234	ACAATTTTGGAATTTACGAACGAT	AAAAACCAGATTCGATGTGAGAAT	498	HindIII	AAGCTT\GAGCTT	2	1	226 & 272	498	Ler	Ler
c.2-13	chr2	17076643	GTTGCAGACAGCTGTGTAGAGATT	TTTTCATTCTGTTTCCATTTCTGA	364	HindIII	AAGCTT\AAACTT	2	1	86 & 278	364	Ler	Ler
c.2-14	chr2	18147944	GTTCGAATCAGAAATCGAGTACCT	TTCTTGACGTTAATCAGCTGAGAG	486	HindIII	AAGCTT\AAACTT	2	1	170 & 316	486	Ler	Ler
c.2-15	chr2	18673391	CATGAAGTATAACCCCAAGAATCC	AGGAGTCTCAAAATTCTCAGGATG	375	HindIII	AAGCTT\AAGTTT	2	1	290 & 85	375	Ler	Ler
c.2-17	chr2	19380461	TGTAGCAATCTCTCCTTGTCATGT	AGGTAAGCAAATTTCATGGTAAGC	401	HindIII	ATGCTT\AAGCTT	1	2	401	49 & 352	Ler	Ler
c.3-1	chr3	223512	AGCCATGGAAATAATACTTGGTGT	TTAAGAAAGGACTGGCAGAGAGTT	484	HindIII	AAGCTT\AACCTT	2	1	284 & 200	484	An-1	Ler
c.3-2	chr3	500387	ATGTACGGTTGACATGTTACTTGG	ATGATGTTGTTAAGACCAGATGGA	431	HindIII	AAGTTT\AAGCTT	1	2	431	122 & 309	An-1	Ler
c.3-4	chr3	2615798	AAAGTACTAGATCCCCCAGCTTCT	TCCTAGGCACTTCTGCTTAGTTTT	349	HindIII	GAGCTT\AAGCTT	2	3	306 & 43	188 & 118 & 43	Ler	Ler
c.3-5	chr3	4278291	TCAAAACAAAACTTGCTCATCATT	CATTTTCCTAAGCCTTCAAGAGAG	473	HindIII	AAGCTT\AAGCAT	2	1	354 & 119	473	Ler	Ler
c.3-6	chr3	5694471	AAACAAGAATCGAACGTAAACACA	GGTGTGGTTAGGAAGCATAAGACT	372	HindIII	AAGTTT\AAGCTT	1	2	372	261 & 111	Ler	Ler
c.3-7	chr3	6892914	TGAGTATTGCTGATTACATGGCTT	AAGAAACTGTGCATCCATTATCAA	471	HindIII	ATGTTT\AAGCTT	1	2	471	369 & 102	Ler	Ler
c.3-8	chr3	8443414	ATGTCAAGAAGTGGCAAAAATGTA	TGAAGTTAACGAGCTGATCCATTA	374	HindIII	AAGCTT\AAACTT	2	1	100 & 274	374	Ler	Ler
c.3-10	chr3	9062714	CATCGGATGAATCAAAACATTAAA	TTCTGAAAGCAAGGGTGTATATGA	438	HindIII	AATCTT\AAGCTT	1	2	438	355 & 83	Ler	Ler
c.3-13	chr3	10456971	TTCCAATTATTTGCAGATTTCAGA	TGTGGTTGTTTAATGCAACGTAAT	389	HindIII	AAGCTT\AAGTTT	2	1	209 & 180	389	Ler	Ler
c.3-14	chr3	10941593	TGATGATTCCGTTACTGAAAGAGA	AACATCTTCAAGCTCTGTCCTTTT	444	HindIII	AAGGTT\AAGCTT	1	2	444	166 & 278	Ler	Ler
c.3-15	chr3	11671730	CACAACGATATATGGTGAGGGTTA	TAAGTACAAGTTGCACCTTTTGGA	400	HindIII	AAGCTT\TAGCTT	2	1	64 & 336	400	Ler	Ler
c.3-16	chr3	12351514	ATTTACTCGATGCTTCTATGTCCC	CGGGGGAAATATTTTCTTTTATTT	429	HindIII	AAACTT\AAGCTT	1	2	429	333 & 96	Ler	Ler
c.3-21	chr3	18283891	GATAAGCTCACACGTCTCACTGTC	GCACACGTGGATTTATTTTGTTTA	495	HindIII	AAGTTT\AAGCTT	1	2	495	343 & 152	Ler	Ler
c.3-22	chr3	20415801	GTGAACAGTCCATCACATTGATTT	AGATTGTGGAAGAAAAATGAGGAG	463	HindIII	CAGCTT\AAGCTT	1	2	463	152 & 311	Ler	Ler
c.3-23	chr3	22595914	AACAAAACAAACCAAAACCAAAGT	GATCTCTCAAGAATTTACGGAAGC	400	HindIII	AAGCCT\AAGCTT	1	2	400	359 & 41	Ler	Ler
c.3-24	chr3	23259735	TCACTTCCTATCATTTCAGCCATA	CCTCATTAGGAAAATGGAGTCTGT	486	HindIII	CAGCTT\AAGCTT	1	2	486	88 & 398	Ler	Ler
c.4-1	chr4	161770	ATTGTCGGCTAAATTAAGGAATTG	TTCTTCAGCCTCCATAGAAACTCT	318	HindIII	AAGCTT\AAGCCT	2	1	267 & 51	318	Ler	Ler
c.4-3	chr4	1066771	TCCGGTGTAACTTATCTTGTCTCA	TTGCAATTGATGGAAGTTAAAAGA	466	HindIII	AAGGTT\AAGCTT	1	2	466	177 & 289	Ler	Ler
c.4-4	chr4	1932692	AGAGTATTTGCCTCATCTTCAACC	TCAAAATCAAATCATTCATAACGG	437	HindIII	GAGCTT\AAGCTT	1	2	437	325 & 112	Ler	Ler
c.4-5	chr4	2985358	AGGAGAGAATCGAATAGTGCAATC	GTCGAGAGTTTTCTCCAATTTGTT	360	HindIII	AAGCTT\CAGCTT	2	1	42 & 318	360	Ler	Ler
c.4-7	chr4	5053124	AGATCTTTGAGGTACTTGTGGGAG	ACATCAAAACGAAGTTCAAACTGA	306	HindIII	AAGCTT\AAACTT	2	1	267 & 39	306	Ler	Ler
c.4-11	chr4	6940724	TTCGTCTGGTTCAGATGTTATGAT	CTCTTTTTCTTTTCTTCTCGGATG	332	HindIII	AAACTT\AAGCTT	1	2	332	241 & 91	Ler	Ler
c.4-12	chr4	8231447	ACCAACTATGGAGAGGTTTCTCAG	TAAACCAAACCAAGCTCTCTTTTC	400	HindIII	AAGTTT\AAGCTT	1	2	400	188 & 212	Ler	Ler
c.4-14	chr4	10349508	ACCCCTAAAACCCTTGTAAAATTC	TCTGTTCTGATTCGTACTTGCTTC	466	HindIII	CAGCTT\AAGCTT	1	2	466	112 & 354	Ler	Ler
c.4-18	chr4	16142861	CCAATCATAGCGTTCTTGTAGATG	CTGTAATATCAGCTCATCTGTGGC	456	HindIII	AAGCTT\AAGTTT	2	1	150 & 306	456	Ler	Ler
c.4-19	chr4	17247665	ACCACATAGAGATAAACCAAGGGA	TCGTTTAGATGAGGATCGATTACA	410	HindIII	AAGCAT\AAGCTT	1	2	410	137 & 273	Ler	Ler
c.4-20	chr4	17867092	ATCTTCTTCTGCGATACCATCTTT	CGTTACAATGAACACAACACTTCA	434	HindIII	AAGCTT\AAGTTT	2	1	379 & 55	434	Ler	Ler
c.5-2	chr5	599462	AAAACCAAAAACATAACCAAGGAA	AACACTTGTCCTACATTGCAAAAA	370	HindIII	AAGCTT\AAGTTT	2	1	122 & 248	370	Ler	An-1
c.5-3	chr5	1256957	ACCGGTGAGATCTGATAGTAAAGC	ATCACAAACAAAAGTACTCACCGA	493	HindIII	AAGCTT\ACGCTT	2	1	347 & 146	493	Ler	An-1
c.5-4	chr5	1684104	TTACGTTTGTGAGGTTAAGGATGA	TTCTATGATCAGAAATGTCTCCCA	469	HindIII	AAGTTT\AAGCTT	1	2	469	354 & 115	Ler	An-1
c.5-6	chr5	3746023	TTTGTTCTGAAACTGTGGGTCTTA	CAGGACATTGTAAACAACAGAACC	384	HindIII	AAGATT\AAGCTT	1	2	384	238 & 146	Ler	An-1
c.5-7	chr5	4815851	TGGTCTGTGCCATACTGATACTCT	GAGTGAAGTGTCCTAGATCAGCAA	368	HindIII	AAGCTT\AAGTTT	2	1	288 & 80	368	Ler	An-1
c.5-10	chr5	8121738	TTTGTTTATCCAAAACAATTGCAC	ATGGGAGTCTTGATTTTACCTACG	376	HindIII	AAGCTT\AACCTT	2	1	167 & 209	376	Ler	An-1
c.5-13	chr5	12168060	AAGGTGGAAATCATATTGTGGTCT	TCAGATTTTAATAGCAGGGGACTC	433	HindIII	ATGCTT\AAGCTT	1	2	433	59 & 374	Ler	Ler
c.5-14	chr5	15544855	CTTCTATCCTCTGCGGATTAACAT	GATCCCTGAAAGAAGACAAGAAAA	322	HindIII	AAGCTT\AAACTT	2	1	130 & 192	322	Ler	Ler
c.5-15	chr5	17318830	GAAAAGATAACTCCCAAACGAAAA	TTGATCACTACCAAAAAGTCGAGA	340	HindIII	AAACTT\AAGCTT	1	2	340	62 & 278	Ler	Ler
c.5-16	chr5	18370408	CATTTCCTGGTAAGTGTTGAGTTG	ATTCCAACTTTACTCACAAGACCC	473	HindIII	CAGCTT\AAGCTT	1	2	473	118 & 355	Ler	Ler
c.5-17	chr5	20195277	TCTCAATTATGGTCTCTGTCCAAA	TCGCTATTGTTATCCATGGTATTG	356	HindIII	AAGCTT\AAGTTT	2	1	53 & 303	356	Ler	Ler
c.5-18	chr5	22239797	ATCTACTTCGGATTAGCTTGATCG	GGAGGATTTGAGGTTTGACTTAGA	321	HindIII	AAGTTT\AAGCTT	1	2	321	248 & 73	Ler	Ler
c.5-19	chr5	23347906	TTGAACAGGATTGGTTTAGATTCA	TTTATAACACCAGGCAATAAAGCA	391	HindIII	AAGCTT\GAGCTT	2	1	322 & 69	391	Ler	Ler
c.5-20	chr5	24262890	GGAATTTTGGGAGACAACATACTC	CCCCGAACTATAGATCAGCTAAAA	395	HindIII	AAGCTT\AAGCCT	3	2	89 & 261 & 45	350 & 45	Ler	Ler
c.5-21	chr5	25052952	AAATACCTCTATGGCGTCAACAGT	TGAGTGGTGGTATTTAGGTTAGCA	430	HindIII	AAGCTT\AAACTT	3	2	195 & 137 & 98	332 & 98	Ler	Ler
c.5-23	chr5	26503104	GTTTTGGGCTACTTCATTATTTGG	CCATGTCTTCGAAATTTCTCTTTT	379	HindIII	AAGCCT\AAGCTT	1	2	379	99 & 280	Ler	Ler
